# Supplementary material for: Barriers and Enablers for Equitable Healthy Food Access in Baltimore Carryout Restaurants: A Qualitative Study in Healthy Food Priority Areas
Source: Nutrients. 2024 Sep 8;16(17):3028. doi: 10.3390/nu16173028 (PMC11396806; doi:10.3390/nu16173028)
Supplement: Supplementary file 1 [file nutrients-16-03028-s001.zip]

Archive with 1 entries (1 files):
- nutrients-3198103-supplementary.pdf
